# Supplementary material for: Soluble Guanylate Cyclase β1 Subunit Represses Human Glioblastoma Growth
Source: Cancers (Basel). 2023 Mar 2;15(5):1567. doi: 10.3390/cancers15051567 (PMC10001022; doi:10.3390/cancers15051567)
Supplement: Supplementary file 1 [file cancers-15-01567-s001.zip]

Archive with 2 entries (2 files):
- cancers-2104792-Supplementary File S1.pptx
- cancers-2104792-Supplementary Materials.pdf
